# Supplementary material for: The Moderating Role of Personality on the Effects of Concentration-, Ethics- and Wisdom-Based Meditation Practices for Well-Being and Prosociality
Source: Healthcare (Basel). 2025 Nov 25;13(23):3044. doi: 10.3390/healthcare13233044 (PMC12692481; doi:10.3390/healthcare13233044)
Supplement: Supplementary file 1 [file healthcare-13-03044-s001.zip]

Archive with 1 entries (1 files):
- healthcare-3935685-supplementary.pdf
